# Supplementary material for: Matching variants for functional characterization of genetic variants
Source: G3 (Bethesda). 2023 Nov 2;13(12):jkad227. doi: 10.1093/g3journal/jkad227 (PMC10700107; doi:10.1093/g3journal/jkad227)
Supplement: jkad227_Supplementary_Data [file jkad227_supplementary_data.zip]

Archive with 8 entries (8 files):
- Supplementary_Fasta_G3-2023-404469.unk
- Supplementary_Figure_1_G3-2023-404469.pdf
- Supplementary_Figure_2_G3-2023-404469.pdf
- Supplementary_Figure_3_G3-2023-404469.pdf
- Supplementary_Table_1_G3-2023-404469.xlsx
- Supplementary_Table_2-3_G3-2023-404469.docx
- Supplementary_Table_4_G3-2023-404469.xlsx
- Supplementary_Table_5_G3-2023-404469.xlsx
