# Supplementary material for: Matching variants for functional characterization of genetic variants
Source: G3 (Bethesda). 2023 Nov 2;13(12):jkad227. doi: 10.1093/g3journal/jkad227 (PMC10700107; doi:10.1093/g3journal/jkad227)
Supplement: jkad227_Supplementary_Data [file jkad227_supplementary_data.zip › Supplementary_Table_1_G3-2023-404469.xlsx]

## Sheet: Sheet1
Gene	Strain Name	Allele Name	Mutation	Effect	Type	Comments
che-11	VC20411	gk248918	C->T	G1205E	missense	Fully take up the dye
che-11	VC20444	gk248920	C->T	R1105K	missense	Fully take up the dye
che-11	VC20793	gk404859	G->A	Q450stop	nonsense	Slow growth
che-11	VC30107	gk248923	G->A	L732F	missense	Fully take up the dye
che-11	VC40283	gk553442	T->G	H873P	missense	Fully take up the dye
che-11	VC40309	gk566606	C->T	W937stop	nonsense	No dye uptake
che-11	VC40336	gk581524	A->T	V517D	missense	Fully take up the dye
che-11	VC40566	gk696425	G->A	Q1434stop	nonsense	Fully take up the dye
che-11	VC40818	gk829045	C->T	E817K	missense	Fully take up the dye
che-11	VC40832	gk837711	C->T	V444I	missense	Slow growth
che-11	VC40953	gk898004	C->T	E610K	missense	Fully take up the dye
che-11	VC41005	gk925030	G->A	R337stop	nonsense	No dye uptake, but the dye uptake defect can not be rescued due a unknown background mutation
