# Supplementary material for: Matching variants for functional characterization of genetic variants
Source: G3 (Bethesda). 2023 Nov 2;13(12):jkad227. doi: 10.1093/g3journal/jkad227 (PMC10700107; doi:10.1093/g3journal/jkad227)
Supplement: jkad227_Supplementary_Data [file jkad227_supplementary_data.zip › Supplementary_Table_4_G3-2023-404469.xlsx]

## Sheet: Sheet1
Supplementary Table 4 Primers used for genotyping and sequencing		5' > 3' Sequence
Strain Name	Genotype	Forward	Reverse	Comments
PHX1325	ift-140(syb1325)V.(P702A)	CTTGTTTCAGTCTCTGTCG	GATGCCATATGATCCCATAC	Amplify for genotyping
PHX1310	ift-140(syb1310)V. G680S)	CTTCTGAACACTCGATACAG	GATGCCATATGATCCCATAC	Amplify for genotyping
PHX1310	ift-140(syb1310)V. G680S)_SF and SR	TGAACGCCTACTTGTCTACG	GATCCCATACACTATCGCTT	Amplify for sequencing
PHX1310	ift-140(syb1310)V. G680S)_GF and GR	TTGTAACTTCTGAACACTCG	GAAACCAACTTCTCAATAGC	Amplify for genotyping
PHX1325	ift-140(syb1325)V.(P702A)	CATACAAGCAGTGGAAGACC	TTTGTTGAGATCTCCGCACC	Amplify for NruI digestion and sequencing
VC40309	ift-140(gk566606)V.(W937stop)	GATTGGTAGCATGGACGCTGC	GCTTGATGGCGGGTGGATCTG	Amplify for genotyping
VC41005	ift-140(gk925030)V.(R337stop)	GACATATCTGACTAGTGG	GAGGCATTGGCAGCACTCAGC	Amplify for genotyping
