# Supplementary material for: Matching variants for functional characterization of genetic variants
Source: G3 (Bethesda). 2023 Nov 2;13(12):jkad227. doi: 10.1093/g3journal/jkad227 (PMC10700107; doi:10.1093/g3journal/jkad227)
Supplement: jkad227_Supplementary_Data [file jkad227_supplementary_data.zip › Supplementary_Table_5_G3-2023-404469.xlsx]

## Sheet: Sheet1
Strain Name	Allele Name	Resource	Generated by
Bristol N2	Wild Type	CGC
GOU2362	ift-74(cas499[ift-74::gfp]) II.	CGC
CX3260	kyIs37 [odr-10::GFP + lin-15(+)] II. ;	CGC
CX3716	kyIs141[osm-9::GFP5 + lin-15(+)].	CGC
	str-1prom::mCherry	Piali Sengupta Lab
NL1603	pkIs583 [gpa-6::GFP + dpy-20(+)].	CGC
	N2;Ex[mks-2::GFP + tram-1::tdTOMATO + pRF4]	Michel Leroux Lab
	N2;Ex[NPHP-1::GFP+FBF-1::mCherry+pRF4]	Jinghua Hu Lab
MX255	N2;ejEx[osm-3::GFP + pRF4]	Michel Leroux Lab
	N2;Ex[IFT-140::GFP+pRF4]	Jinghua Hu Lab
CB3330	che-11(e1810) V.	CGC
PR813	osm-5(p813) X.	CGC
VC20411	che-11(gk248918) (G1205E);	CGC
VC20444	che-11(gk248920); (R1105K)	CGC
VC30107	che-11(gk248923); (L732F)	CGC
VC40283	che-11(gk553442); (H873P)	CGC
VC40309	che-11(gk566606); (W937stop)	CGC
VC40336	che-11(gk581524); (V517D)	CGC
VC40566	che-11(gk696425); (Q1434stop)	CGC
VC40818	che-11(gk829045); (E817K)	CGC
VC40832	che-11(gk837711); (V444I)	CGC
VC40953	che-11(gk898004); (E610K)	CGC
VC41005	che-11(gk925030); (R337stop)	CGC
PHX1325	ift-140(syb1325)V.(P702A)	This study	SunyBiotech
PHX1310	ift-140(syb1310)V. G680S).	This study	SunyBiotech
OIK1354	ift-140(syb1310)V. G680S);ift-74(cas499[ift-74::gfp]) II.	This study
OIK1355	ift-140(syb1325)V.(P702A); ift-74(cas499[ift-74::gfp]) II.	This study
OIK1356	ift-140(syb1325)V.(P702A);kyIs37 [odr-10::GFP + lin-15(+)] II.	This study
OIK1357	ift-140(syb1325)V.(P702A);kyIs141[osm-9::GFP5 + lin-15(+)].	This study
OIK1358	ift-140(syb1325)V.(P702A);str-1prom::mCherry	This study
OIK1359	ift-140(syb1325)V.(P702A);N2;ejEx[osm-3::GFP + pRF4]	This study
OIK1360	ift-140(syb1325)V.(P702A);Ex[mks-2::GFP + tram-1::tdTOMATO + pRF4]	This study
OIK1361	ift-140(syb1325)V.(P702A);Ex[NPHP-1::GFP+FBF-1::mCherry+pRF4]	This study
OIK1362	che-11(e1810) V.;ift-74(cas499[ift-74::gfp]) II.	This study
OIK1363	che-11(e1810) V.;kyIs37 [odr-10::GFP + lin-15(+)] II.	This study
OIK1364	che-11(e1810) V.;kyIs141[osm-9::GFP5 + lin-15(+)].	This study
OIK999	che-11(e1810) V.;str-1prom::mCherry	This study
OIK1365	che-11(e1810) V.;Ex[mks-2::GFP + tram-1::tdTOMATO + pRF4]	This study
OIK1366	che-11(e1810) V.;Ex[NPHP-1::GFP+FBF-1::mCherry+pRF4]	This study
OIK1367	che-11(gk566606); (W937stop);ift-74(cas499[ift-74::gfp]) II.	This study
OIK788	ift-140(syb1325)V.(P702A)V.;Ex[IFT-140::GFP+pRF4]	This study
OIK1368	che-11(gk925030) (R337stop)V.; Ex[IFT-140::GFP+pRF4]	This study
OIK1369	che-11(gk925030) (R337stop)V.; ift-74(cas499[ift-74::gfp]) II.	This study
OIK1474	che-11(gk925030) (R337stop)V.;;str-1prom::mCherry	This study
OIK1475	che-11(gk925030) (R337stop)V.;;str-1prom::mCherry;N2;Ex[IFT-140::GFP+pRF4]	This study
OIK1476	che-11(gk925030) (R337stop)V.;N2;Ex[IFT-140::GFP+pRF4]	This study
